# Supplementary material for: Cotinine Enhances Fear Extinction and Astrocyte Survival by Mechanisms Involving the Nicotinic Acetylcholine Receptors Signaling
Source: Front Pharmacol. 2020 Apr 2;11:303. doi: 10.3389/fphar.2020.00303 (PMC7142247; doi:10.3389/fphar.2020.00303)
Supplement: Supplementary file 1 [file Data_Sheet_1.ZIP]

Archive with 4 entries (4 files):
- Slide1.TIF
- Slide2.TIF
- Slide3.TIF
- Slide4.TIF
