# Supplementary material for: Cotinine Enhances Fear Extinction and Astrocyte Survival by Mechanisms Involving the Nicotinic Acetylcholine Receptors Signaling
Source: Front Pharmacol. 2020 Apr 2;11:303. doi: 10.3389/fphar.2020.00303 (PMC7142247; doi:10.3389/fphar.2020.00303)
Supplement: Supplementary file 2 [file Data_Sheet_2.ZIP]

Archive with 6 entries (6 files):
- SupplFig1a.TIF
- SupplFig1b.TIF
- SupplFig1c.TIF
- SupplFig2a.TIF
- SupplFig2b.TIF
- SupplFig2c.TIF
